# Supplementary material for: Malaria and large dams in sub-Saharan Africa: future impacts in a changing climate
Source: Malar J. 2016 Sep 5;15(1):448. doi: 10.1186/s12936-016-1498-9 (PMC5011356; doi:10.1186/s12936-016-1498-9)
Supplement: Supplementary file 1 — 10.1186/s12936-016-1498-9 List of existing African dams used in the study. The data presents the location of the 1268 dams used in the present study. [file 12936_2016_1498_MOESM1_ESM.xlsx]

## Sheet: List of Dams included 
Country	Dam Name	Latitude	Longitude
Angola	Baine	-17.3865	14.6446
Angola	Biopio	-12.4708	13.7319
Angola	Cambambe	-9.75222	14.4808
Angola	Capanda	-9.79375	15.4771
Angola	Chicapa I	-8.81667	20.4917
Angola	Colui	-14.6992	16.0139
Angola	Cunje II	-11.8167	17.4833
Angola	Dungo	-12.9856	14.1511
Angola	Gandjelas	-15.2917	14.0833
Angola	Gove	-13.4517	15.8722
Angola	Lamaum	0	0
Angola	Lomaum	-12.7333	14.45
Angola	Lomaum	-12.7333	14.45
Angola	Luachimo	-9.6667	20.5833
Angola	Luachino	0	0
Angola	Mabubas	-8.53694	13.7083
Angola	Malonga	-15.325	15.8917
Angola	Matala	-14.7417	15.0444
Angola	Medio Kwanza	-9.79472	15.4692
Angola	Quedas do Ruacan	-17.3867	14.2128
Angola	Quiminha	-8.875	13.6278
Angola	Tundavala	-14.475	13.6917
Benin	Assante	8.15	2.25
Benin	Batchanga	11.2077	1.80265
Benin	Dieguoro	10.5472	0.94
Benin	Ilauko	8.08194	2.37083
Benin	Ketou	7.3628	2.6114
Benin	Nangbeto East	7.4307	1.4735
Benin	Olougbe	8.79592	2.26057
Botswana	Arabie	-24.7804	29.4279
Botswana	Bokaa	-24.4417	26.0189
Botswana	Dikabeya	-22.5583	27.1328
Botswana	Gaberone	-24.6992	25.9258
Botswana	Gatespan	-25.2333	25.1417
Botswana	Mopipi	-21.2236	24.8222
Botswana	Motolo	0	0
Botswana	Nywane	-25.1156	25.69
Botswana	Shashe	-21.3667	27.4292
Botswana	Somanka	0	0
Burkina Faso	Badadougou	10.7667	-4.92
Burkina Faso	Bagre	11.4767	-0.545278
Burkina Faso	Bagre	11.475	-0.546
Burkina Faso	Bazega	11.7339	-1.35417
Burkina Faso	Beregadougou	10.7333	-4.7
Burkina Faso	Bilanga	12.55	0.033333
Burkina Faso	Bilanga-Yanga	12.45	0.083333
Burkina Faso	Bogande	12.9803	-0.13
Burkina Faso	Boudieri	12.3175	7.65306
Burkina Faso	Boukouma	14.1667	-0.733333
Burkina Faso	Boulbi	12.2372	-1.53972
Burkina Faso	Boura	11.0575	-2.89889
Burkina Faso	Dabesma	12.6972	-0.173333
Burkina Faso	Dablo	13.7294	-1.2
Burkina Faso	Dakiri	13.3039	-0.277222
Burkina Faso	Diebuugo	10.9542	-3.2495
Burkina Faso	Djibo	14.1117	-1.61806
Burkina Faso	Dons	12.5667	-1.35
Burkina Faso	Douna	10.6783	-5.09778
Burkina Faso	Fada I	12.0689	0.370278
Burkina Faso	Gana	12.0519	-1.40528
Burkina Faso	Gha	13.2167	-1.28333
Burkina Faso	Gouinr	13.6236	-2.44306
Burkina Faso	Itengu├⌐	12.1992	-0.390278
Burkina Faso	Karamassasso	11.8	-4.83333
Burkina Faso	Kaya Dimassa	13.1	-1.06667
Burkina Faso	Kiemna	13.1	-1.08333
Burkina Faso	Kompienga	12.0667	0.716667
Burkina Faso	Kompienga	11.07	0.7
Burkina Faso	Korsimoro	12.8231	-1.09806
Burkina Faso	Kossoudougou	12.9433	-0.235
Burkina Faso	Koubry II (Nayarle)	12.15	-1.38333
Burkina Faso	Koumbango	13.4267	-1.57306
Burkina Faso	Kouna	14.8431	0.036667
Burkina Faso	Lac Bam	13.3058	-1.5175
Burkina Faso	Lac dem	13.1756	-1.16472
Burkina Faso	Lac sian	13.1	-1.21667
Burkina Faso	Lera	10.5922	-5.35306
Burkina Faso	Lery	12.75	-3.4
Burkina Faso	Liptougou	13.1833	0.316667
Burkina Faso	Louda	13.0169	-1.05556
Burkina Faso	Loumbila	12.4833	-1.56667
Burkina Faso	Manga	11.6653	-1.04306
Burkina Faso	Manni	13.2633	-0.216667
Burkina Faso	Mansoufouguy	14.5833	-0.283333
Burkina Faso	Mogtedo	12.3056	-0.824722
Burkina Faso	Monkuy	12.2028	-3.69611
Burkina Faso	Nagbangr	12.1925	-1.40389
Burkina Faso	Nagr├⌐ongo	12.4911	-1.08306
Burkina Faso	Napagbtenga	12.2264	-1.35139
Burkina Faso	Niapse	13.3833	-0.216667
Burkina Faso	NoumbieL	9.7427	-2.7913
Burkina Faso	Ouaga II (Tanghin1)	12.3883	-1.51639
Burkina Faso	Ouaga II (Tanghin2)	12.3886	-1.50139
Burkina Faso	Ouahigouya	13.5881	-2.435
Burkina Faso	Ouedbila	12.1	-1.36667
Burkina Faso	Pabr├⌐	12.5833	-1.40194
Burkina Faso	Pensa	13.1303	-0.793056
Burkina Faso	Petit Balle	11.7181	-3.00861
Burkina Faso	Pibaor├⌐	12.9047	-0.827778
Burkina Faso	Pindega	12.1031	-1.33611
Burkina Faso	Sambissogo	12.1656	-2.37556
Burkina Faso	Samou	13.0094	0.168056
Burkina Faso	Savili	12.0808	-2.02722
Burkina Faso	Seguenega	13.4325	-1.95917
Burkina Faso	Sitenga	13.9667	-0.316667
Burkina Faso	Sylia	13.7325	-2.16139
Burkina Faso	Tamassogo	13.2583	-1.10111
Burkina Faso	Tapoa	12.1272	1.76556
Burkina Faso	Tensobentenga	12	-0.333333
Burkina Faso	Thiou	13.8164	-2.65944
Burkina Faso	Ti├⌐b├⌐l├⌐	11.1189	-0.962222
Burkina Faso	Tiefora	10.6197	-4.55611
Burkina Faso	Titao	13.7783	-2.06722
Burkina Faso	Tougou	13.2661	-2.2875
Burkina Faso	Tougouri	13.3211	-0.512778
Burkina Faso	Tougouri	13.1167	-1.21667
Burkina Faso	Toussiana	10.8714	-4.6225
Burkina Faso	Yakouta	14.0333	-0.133333
Burkina Faso	Yalgo	13.25	-0.266667
Burkina Faso	Zabre	11.15	-0.666667
Burkina Faso	Zegnedegen	12.9594	-0.455278
Burundi	Jiji 03	-3.916	29.834
Burundi	Kabu 16	-3.0183	29.2267
Burundi	Kaganuzi Complex	-3.025	29.6417
Burundi	Mpanda	-3.16755	29.409
Burundi	Rusumo Falls	-2.38324	30.7878
Burundi	Rwegura	-2.9181	29.5194
Cameroon	Bamendjin	5.69889	10.5011
Cameroon	Bini Warak	7.5	13.8833
Cameroon	Chidifi	9.64444	13.8639
Cameroon	Edea	3.82222	10.1306
Cameroon	Edea	3.8222	10.1306
Cameroon	Kader	4.8833	14.55
Cameroon	Kikot	4.1728	11.0294
Cameroon	Lagdo	9.05972	13.6894
Cameroon	Lom Pangar	5.3793	13.5084
Cameroon	Maga	10.8333	14.9556
Cameroon	Mape	6.04278	11.2978
Cameroon	Mbakaou	6.30389	12.8094
Cameroon	Memve Ele	2.275	10.25
Cameroon	Mokolo	10.7167	13.9944
Cameroon	Mopfou	3.6	11.675
Cameroon	Nachtigal	4.3958	11.72
Cameroon	Njock-Poume	3.37298	11.4446
Cameroon	Son Mbengue	6.02027	10.0048
Cameroon	Song Loulou	4.08333	10.7833
Cameroon	Song Ndong	3.13209	10.2185
Central African Republic	Boali 1&2	-1.48399	10.2082
Central African Republic	Boali III	-1.48399	10.2082
Central African Republic	Palambo	4.71667	18.95
Congo	Chollet	2.19826	14.5811
Congo	Dijoue Ext.	-4.3	15.2
Congo	Djoue	-4.30111	15.2064
Congo	Djouel	-4.3	15.2
Congo	Gamomba	-2.08333	14.6833
Congo	Imboulou	-3.09778	15.8325
Congo	Kouembali	-2.895	14.95
Congo	Maukaukoule	-4.17097	13.7568
Congo	Moukoukoulou	-4.06667	12.2167
Congo	Mpe	-2.9419	14.6871
Congo	Sounda	-4.0769	12.1371
Cote d'Ivoire	Ayme I	5.59833	-3.15889
Cote d'Ivoire	Ayme II	5.46667	-3.16111
Cote d'Ivoire	Bandama	9.56528	-5.26139
Cote d'Ivoire	Boloubre	5.54537	-6.48373
Cote d'Ivoire	Buyo	6.24111	-7.34583
Cote d'Ivoire	Daboite	5.93806	-4.84222
Cote d'Ivoire	Dekokaha	9.74194	-5.17667
Cote d'Ivoire	Gbemou	9.63333	-6.49167
Cote d'Ivoire	Gbon	9.68333	-6.73333
Cote d'Ivoire	Gibo-Popoli (Gribo-Popoli)	5.72184	-6.57708
Cote d'Ivoire	Kan	7.55	-4.66667
Cote d'Ivoire	Kokumbo	7.6747	-5.1633
Cote d'Ivoire	Kossou	7.03139	-5.47389
Cote d'Ivoire	Koua	7.93333	-2.90833
Cote d'Ivoire	Lataha	9.35	-5.46667
Cote d'Ivoire	Loka	7.89167	-4.78333
Cote d'Ivoire	Louga	5.05	-6.2167
Cote d'Ivoire	Malamasso	5.76667	-3.43333
Cote d'Ivoire	Missouli	7.73742	-6.24026
Cote d'Ivoire	Nabyon	7.71222	-5.22667
Cote d'Ivoire	Nafoun	9.56667	-6.36667
Cote d'Ivoire	Natiokobadara	9.33583	-5.65694
Cote d'Ivoire	Ndieliesso	5.94111	-3.42472
Cote d'Ivoire	Nindio	9.61667	-5.825
Cote d'Ivoire	Nouple	9.295	-5.72667
Cote d'Ivoire	San Pedro	6	-6.675
Cote d'Ivoire	Singrobo	6.07255	-4.93723
Cote d'Ivoire	Solo Mougou	9.64528	-5.6275
Cote d'Ivoire	Soubre	5.7833	-6.6
Cote d'Ivoire	Taabo	6.23056	-5.08389
Cote d'Ivoire	Tayaboui	7.1	-7.06667
Cote d'Ivoire	Tingrela	10.4483	-6.41639
Cote d'Ivoire	Yabra	6.55	-5.31111
Democratic Republic of the Congo	Bia	-11.1833	27.1583
Democratic Republic of the Congo	Budana	1.5667	30.1833
Democratic Republic of the Congo	Busanga	-10.2245	25.3974
Democratic Republic of the Congo	Digue divers.	-5.60833	13.8667
Democratic Republic of the Congo	Fwamalo	-5.7	13.9139
Democratic Republic of the Congo	Grand Inga	-5.5432	13.5554
Democratic Republic of the Congo	Inga I	-5.54444	13.6917
Democratic Republic of the Congo	Inga II	0	0
Democratic Republic of the Congo	Inga-3	-5.5284	13.6045
Democratic Republic of the Congo	Katende	-6.3167	22.4
Democratic Republic of the Congo	Katobo	-5.71667	13.6333
Democratic Republic of the Congo	Koni	-10.7528	27.2444
Democratic Republic of the Congo	Le Marinel	-10.5	25.4667
Democratic Republic of the Congo	Mobaye	4.41667	18.7944
Democratic Republic of the Congo	Mobayi	4.4167	18.7944
Democratic Republic of the Congo	M'Sha	-9	26
Democratic Republic of the Congo	Mwadingusha	-9	26
Democratic Republic of the Congo	N'Seke	-11.7531	26.2761
Democratic Republic of the Congo	N'Zilo I & II	-11.6667	26
Democratic Republic of the Congo	Piana Mwanga	-7.6667	28.1667
Democratic Republic of the Congo	Ruzizi I	-2.73333	29
Democratic Republic of the Congo	Ruzizi I & II	-2.5092	28.8752
Democratic Republic of the Congo	Ruzizi III	-2.6994	28.9907
Democratic Republic of the Congo	Shongo	-5.6	13.7667
Democratic Republic of the Congo	Sikila	-5.8	13.95
Democratic Republic of the Congo	Solen II	1.56	30.24
Democratic Republic of the Congo	Soleniama I	1.56	30.24
Democratic Republic of the Congo	Tshopo	0.53	25.19
Democratic Republic of the Congo	Zongo	-5.30833	15.2
Democratic Republic of the Congo	Zongo I & II	-5.3083	15.2
Eritrea	Abarda	15.2522	38.7833
Eritrea	Zula	15.3167	39.3667
Ethiopia	Aleltu East & West	9.78	38.83
Ethiopia	Alwero	7.86028	34.4933
Ethiopia	Angereb	0	0
Ethiopia	Awash I,II,III,IV	8.4667	39.1667
Ethiopia	Baro 1	8.15	35.17
Ethiopia	Baro 2 + Genji	8.23	34.96
Ethiopia	Beles	11.68	37.21
Ethiopia	Border	11.1996	35.0988
Ethiopia	Chemoga & Yeda	9.863	37.672
Ethiopia	Dire	0	0
Ethiopia	Finchaa	9.55806	37.3661
Ethiopia	Gafarsa	8.78722	38.7056
Ethiopia	Geba (1 & 2)	8.31	36.1
Ethiopia	Genale III	4.26667	42.0167
Ethiopia	Genale Iv	4.26667	42.0167
Ethiopia	Gilgel Gibe I&II	7.929	37.391
Ethiopia	Gojeb	7.2348	36.9127
Ethiopia	Karadobi	10.29	37.03
Ethiopia	Koka	8.46833	39.1592
Ethiopia	Legadadi (Main)	9.06583	38.9569
Ethiopia	Legadadi (Subsidiary)	0	0
Ethiopia	Mandaya	10.0434	35.553
Ethiopia	Melka Wakena	7.17611	39.4311
Ethiopia	Midimar	0	0
Ethiopia	Neshe	9.63	37.12
Ethiopia	Tekeze	13.3	38.71
Ethiopia	Tis Abay	11.4833	37.5833
Gabon	Kingu	0.455	10.281
Gabon	Tchimbele	0.419444	10.2722
Gambia	Yelitenda	13.5167	-15.5667
Ghana	Abatumesu	5.38428	-1.63521
Ghana	Afife	6.14278	0.971944
Ghana	Akosombo (main)	6.35	0.1
Ghana	Akosombo (saddle)	6.29722	0.059444
Ghana	Ashaman	5.70056	-0.055278
Ghana	Asouso	5.25	-1.9
Ghana	Awisam	6.52776	-0.976729
Ghana	Barekese	6.83611	-1.72111
Ghana	Bimsu	0	0
Ghana	Bontanga	9.56889	-1.02389
Ghana	Bui	8.18222	-2.16611
Ghana	Bui Dam	8.1822	-2.1661
Ghana	Dawhenya	5.77472	0.060833
Ghana	Hemang	6.8167	-1.55
Ghana	Inchaban	4.995	-1.68556
Ghana	Jomuro	5.77244	-2.67965
Ghana	Juale	8.6833	0.1167
Ghana	Kanyanbia	10.8214	-1.70611
Ghana	Kojokrom	6.21523	-2.57774
Ghana	Kpong	6.11917	0.124722
Ghana	Kpong	6.1201	0.1255
Ghana	Kulpawn	10.0639	-1.62083
Ghana	Kwanyaku	5.45	-0.866667
Ghana	Mankessim	5.31361	-1.02917
Ghana	Pwalugu	10.605	-0.8589
Ghana	Sedukrom	5.98333	-2.56667
Ghana	Sissili	10.8422	-1.46417
Ghana	Tanoso	5.36911	-2.66996
Ghana	Tono	10.9167	-1.25
Ghana	Vea	10.8667	-0.85
Ghana	Weija	5.56944	-0.344444
Guinea	Amaria I	9.4675	-10.3376
Guinea	Amaria II	9.4675	-10.3376
Guinea	Banieya	9.95833	-12.9972
Guinea	Bour├⌐a	11.7167	-10.75
Guinea	Diaoya	11.5002	-11.1207
Guinea	Donkea	10.15	-13.833
Guinea	Fello Sounga	11.55	-13.273
Guinea	Fomi	10.5187	-9.71617
Guinea	Garafir	10.5291	-12.6628
Guinea	Garafiri	10.5329	-12.6638
Guinea	Gozoguezia	7.7814	-9.3325
Guinea	Grandes Chutes	9.92554	-13.0997
Guinea	Kale	9.91667	-13.1
Guinea	Kal├⌐ta I	10.4627	-13.2765
Guinea	Kal├⌐ta II	10.4627	-13.2765
Guinea	Kassa	9.97991	-11.9605
Guinea	Koukoutamba	11.083	-11.283
Guinea	Morisanako	10.2191	-8.6875
Guinea	Sambangalou	12.3664	-12.1901
Guinea	Souapiti II	10.4251	-13.2485
Guinea	T├⌐n├⌐	11.0698	-11.6459
Guinea	Tiopo	11.2769	-13.8438
Kenya	Bathi	0	0
Kenya	Chemeron	0.433333	35.9
Kenya	Ellegirini	0.541667	35.1639
Kenya	Ewaso Ngiro	0.5667	36.8667
Kenya	Gitaru	-0.641667	37.675
Kenya	Gitaru	-0.6417	37.675
Kenya	Kamburu	-0.812222	37.6883
Kenya	Kiambere	-0.641111	37.9106
Kenya	Kikoneni	-4.33333	39.1667
Kenya	Kindaruma	-0.806389	37.81
Kenya	Kirindich	0	0
Kenya	Low Grand Falls	-0.433333	37.9333
Kenya	Magwagwa	-0.486	35.0352
Kenya	Manooni	-2.39194	38.0544
Kenya	Masinga	-0.878611	37.5892
Kenya	Moiben	0	0
Kenya	Mulima	-1.53333	37.3389
Kenya	Munyu	-0.7833	36.45
Kenya	Muoni	0	0
Kenya	Mutonga	-0.4247	37.9218
Kenya	Owen Falls	0.445833	33.1875
Kenya	Riuru	-0.883333	36.65
Kenya	Sasumua	-0.760556	36.6819
Kenya	Sondu Miriu	-0.3464	34.8523
Kenya	Tana	-0.78	37.27
Kenya	Thika	-0.75	37
Kenya	Turkwel	0	0
Kenya	Turkwel	1.915	35.3464
Lesotho	Katse	-29.3375	28.5064
Lesotho	Letseng	-28.9097	27.9225
Lesotho	Lionel Collet	-28.9914	28.1431
Lesotho	Mohale	-29.4581	28.0964
Lesotho	Muela	-28.7614	28.4556
Lesotho	Oxbow	-28.7348	28.6178
Lesotho	Sebaboleng	-29.3114	27.5114
Liberia	Mano 1	6.9167	-10.55
Liberia	Mano 2	6.9167	-10.55
Liberia	Manu River	7.39785	-11.0711
Liberia	Mount Cofee	6.50833	-10.65
Liberia	Mount Coffee	6.50833	-10.65
Liberia	Sp2	6.9509	-10.2815
Liberia	Sp-B1	6.9509	-10.2815
Liberia	Via Storage	7.205	-9.813
Madagascar	Ambilivily	-16.1281	46.7492
Madagascar	Amboromalandy	-17.02	46.675
Madagascar	Andekaleka	-18.7833	48.6
Madagascar	Andilamena B2	-16.95	48.3667
Madagascar	Andilamena B3	-16.9833	48.7833
Madagascar	Andranobe	0	0
Madagascar	Antanifotsy	-17.9533	48.4328
Madagascar	Mandraka	-18.05	49.25
Madagascar	Mantasoa	-18.9556	47.8839
Madagascar	Morafeno	0	0
Madagascar	Morafeno	-17.35	48.375
Madagascar	Sahamaloto	-17.4272	48.3081
Madagascar	Tsiazompaniry	-19.2553	47.8439
Malawi	Chitete	0	0
Malawi	Fufu	-10.69	34.18
Malawi	Kamuzu Dam I	-14.1747	33.6419
Malawi	Kamuzu Dam II	-14.1664	33.6869
Malawi	Kapichira I	-15.8953	34.7541
Malawi	Kapichira II	-15.8953	34.7541
Malawi	Kholombizo	-15.3	35.07
Malawi	Lunyangwa	0	0
Malawi	Mpatamanga	-15.87	34.75
Malawi	Mpira-Balaka	0	0
Malawi	Mudi	-15.7922	35.0378
Malawi	Mulunguzi	-15.3617	35.3144
Malawi	Nankhuna	0	0
Malawi	Nkula-A & B	-15.5193	34.826
Malawi	Songwe	-9.70316	33.9199
Malawi	Tedzani Falls	-15.55	34.7833
Mali	Baoule 3	12.8919	-8.62114
Mali	Feloue	14.35	-11.35
Mali	Gaoulgo	13.841	-11.055
Mali	Gouina	14.0167	-11.1
Mali	Kenie	11.2461	-7.6357
Mali	Labeanga	14.9883	0.7
Mali	Manantali	13.1956	-10.43
Mali	Markala	13.6814	-6.08472
Mali	Selingue	11.6381	-8.22944
Mali	Sotuba	12.6381	-7.92528
Mali	Tossaye	16.95	-0.566667
Mauritania	Foum Gleita	16.1564	-12.6678
Mauritius	Champagne/Diamamouve	-20.3233	57.5911
Mauritius	Dagotier	0	0
Mauritius	Eau Bleau	-20.3519	57.5978
Mauritius	La Ferme	-20.2536	57.4147
Mauritius	La Nicoliere	-20.1514	57.6158
Mauritius	Mare aux Vacoas	-20.3706	57.4908
Mauritius	Mare Longue	-20.3761	57.4619
Mauritius	Midland	0	0
Mauritius	Piton du Milieu	-20.2944	57.5747
Mauritius	Tamarine	-20.3558	57.4658
Mauritius	Valetta	-20.2528	57.5622
Mozambique	Aproveitamento 3	0	0
Mozambique	Boroma	-16.05	33.4333
Mozambique	Bu├⌐ Maria	-19.0322	34.1786
Mozambique	Cahora Bassa	-15.5867	32.7056
Mozambique	Chibandulire	0	0
Mozambique	Chicamba Real	-19.1611	33.1333
Mozambique	Chimoio	-19.2256	33.5108
Mozambique	Chipembe	-12.5961	40.2625
Mozambique	Corumana	-25.2203	32.1339
Mozambique	Giboia	0	0
Mozambique	Locume/Lichinga	0	0
Mozambique	Luenha 7	0	0
Mozambique	Luo	0	0
Mozambique	Lupata	-15.5333	30.3667
Mozambique	Lurio o Cua	0	0
Mozambique	Lurio Quedas	0	0
Mozambique	Macarretane	-24.4044	33.0428
Mozambique	Mapai	-22.8833	31.95
Mozambique	Massingir	-23.8747	32.1467
Mozambique	Mavuzi	-19.5261	33.4928
Mozambique	Mazingir	-23.8964	32.1512
Mozambique	Mepanda Uncua Ph I	-15.7908	33.1339
Mozambique	Moamba-Major-Secongene *	-19.0322	34.1786
Mozambique	Monte Hombe	0	0
Mozambique	Mphanda Nkuwa	-15.7794	33.1482
Mozambique	Mutala	0	0
Mozambique	Nacala	-14.7225	40.5303
Mozambique	Nampula	0	0
Mozambique	Pavua	0	0
Mozambique	Pequenos Libombos	-26.095	32.2417
Mozambique	Sussudenga	0	0
Mozambique	Tacuraminga	0	0
Namibia	Avis	-22.5286	17.0089
Namibia	Baynes	-17.2	12.6667
Namibia	Bondels	-28.0833	18.6167
Namibia	Bondelswarts	0	0
Namibia	Daan Viljoen	-22.2097	18.8389
Namibia	Dreihuk	-28.1	18.5972
Namibia	Friedenau	-22.6986	16.7464
Namibia	Goreangab	-22.9	17.1861
Namibia	Hardap	-24.5003	17.8586
Namibia	Naute	-26.9311	17.9375
Namibia	Nawaspoort	-24.45	16.6667
Namibia	Oanob	-23.15	16.9333
Namibia	Olushandja	-17.4306	14.6492
Namibia	Omarur Delta (Omdel)	-21.9017	14.5433
Namibia	Omatako	-21.1475	17.1775
Namibia	Omatjenne	-20.4167	16.4833
Namibia	Otjitazu	0	0
Namibia	Otjivero Main	-22.2886	17.9653
Namibia	Otjivero Silt	-22.2944	17.9406
Namibia	Popa Falls	-18.1167	21.5833
Namibia	Ruacana	-17.3833	14.2167
Namibia	S. Von Bach	-22.0128	16.9519
Namibia	Swakoppoort	-22.2061	16.5914
Namibia	Tilda Viljoen	-22.4442	18.9528
Niger	Dyondyonga	12.2839	2.53202
Niger	Gambou	12.57	2.62
Niger	Kandadji Dam	14.59	1.0008
Nigeria	Ajiwa	0	0
Nigeria	Ankwil	9.76472	8.97333
Nigeria	Asa	8.44278	4.55306
Nigeria	Asejire	7.36333	4.13333
Nigeria	Awon	7.96472	3.89111
Nigeria	Bagoma	10.45	6.33333
Nigeria	Bakolori	12.5117	6.18167
Nigeria	Balanga	9.92278	11.6006
Nigeria	Biu	10.6383	12.0908
Nigeria	Bokkos	9.35	8.91667
Nigeria	Bosso	9.11667	6.13333
Nigeria	Challawa Gorge Dam	11.7025	8.03306
Nigeria	Dadin Kowa	10.3219	11.4806
Nigeria	Doma	8.34972	8.29833
Nigeria	Dutsin-Ma	0	0
Nigeria	Eagauda	11.5842	8.38444
Nigeria	Egbe	7.23333	5.95
Nigeria	Ejigbo	0	0
Nigeria	Erinle	7.89417	4.535
Nigeria	Ero	7.99	5.19167
Nigeria	Faw Faw	8.68694	3.37444
Nigeria	Gari	12.4469	8.31778
Nigeria	Gfant's House	0	0
Nigeria	Goronye	13.5319	5.8825
Nigeria	Guara	8.2	6.7
Nigeria	Gubi	10.4203	9.87889
Nigeria	Gusau	12.1464	6.67028
Nigeria	Guzan	9.28333	5.65
Nigeria	Guzu Guzu	11.9569	8.13139
Nigeria	Hadejia	0	0
Nigeria	Igbojaiye	8.28333	3.26667
Nigeria	Ikere Gorge	8.19028	3.72139
Nigeria	Ikom	5.9667	8.7
Nigeria	Iku	8.98333	7.03333
Nigeria	Jabi	9.0675	7.41639
Nigeria	Jebba	9.13667	4.78833
Nigeria	Jekara	12.1369	8.69278
Nigeria	Jibiya	13.0719	7.24278
Nigeria	Kafin Zaki	10.7833	9.61667
Nigeria	Kafin-Chiri	11.6108	8.85389
Nigeria	Kagara	10.2167	6.21667
Nigeria	Kainji	9.86306	4.61083
Nigeria	Kangimi	10.6403	7.59528
Nigeria	Karaye	11.8178	8.03028
Nigeria	Katsina Ali	7.16331	9.2793
Nigeria	Kiri	9.68083	12.0158
Nigeria	Kontagora (1)	10.0833	4.85
Nigeria	Kontagora (2)	10.4061	5.34806
Nigeria	Kubli	10.4781	4.12139
Nigeria	Kurra	9.83333	9.21667
Nigeria	Lantang	9.21667	9.88333
Nigeria	Liberty	0	0
Nigeria	Lokoja	7.8	6.7333
Nigeria	Magaga	11.9508	8.04528
Nigeria	Makurdi	7.7333	8.5333
Nigeria	Mambilla	6.6865	11.2558
Nigeria	Marashi	11.9317	7.82833
Nigeria	Oba	8.16861	4.19556
Nigeria	Obudu	6.61472	9.17139
Nigeria	Omi	8.20444	5.63833
Nigeria	Onitsha	6.1667	6.7833
Nigeria	Oshun	8.38333	4.81667
Nigeria	Otin	0	0
Nigeria	Ouree	0	0
Nigeria	Oyan	7.25917	3.25528
Nigeria	Pada	11.9267	7.88389
Nigeria	Pankshin	9.31	9.40667
Nigeria	Pedan	0	0
Nigeria	Ruwan Kanya	11.5019	8.44806
Nigeria	Shen	8.89222	9.53139
Nigeria	Shiroro	9.97333	6.83472
Nigeria	Shiroro	9.9667	6.8167
Nigeria	Suleja	9.21972	7.23917
Nigeria	Swashi	10.4458	4.20333
Nigeria	Tagwai	9.56667	6.66056
Nigeria	Tenti	0	0
Nigeria	Tiga	11.4647	8.40778
Nigeria	Tomas	12.3072	8.52583
Nigeria	Toro	10.0833	9.3
Nigeria	Tudun Wada	11.2758	8.425
Nigeria	Tugan Kawo	0	0
Nigeria	Ussuman	8.86667	7.05
Nigeria	Watari	12.1667	8.14611
Nigeria	Waya	10.3453	10.0142
Nigeria	Y. Gowon	9.5	9.06667
Nigeria	Zaria	11.1339	7.75944
Nigeria	Zobe	12.3683	7.46472
Nigeria	Zungeru	9.8128	6.1558
Nigeria	Zuru	11.6167	5.63333
Rwanda	Mukungwa	-1.5889	29.6375
Rwanda	Ntaruka	-2.02778	29.3994
Rwanda	Nyabarongo	-2	29.63
Rwanda	PanzI	-7.1179	18.0003
Rwanda	Rusumo Falls	-2.3836	30.785
Rwanda	Ruzizi 111	-2.51	28.84
Senegal	Diama	16.2444	-16.3753
Senegal	Felou	14.35	-11.35
Senegal	Gouina	14.0167	-11.1
Senegal	Kaleta	10.4627	-13.2765
Senegal	Sambangalou	12.3664	-12.1901
Sierra Leone	Benkongor I-III	8.55165	-11.264
Sierra Leone	Bitmai I - II	8.73325	-11.6893
Sierra Leone	Bumbuna Ph I	9.05389	-11.7355
Sierra Leone	Bumbuna Ph II-III	9.05389	-11.7355
Sierra Leone	Guma	8.36028	-13.1997
Sierra Leone	Kambatibo	9.83329	-11.7781
Sierra Leone	Kuse II	9.88792	-11.9036
Sierra Leone	Manu River	8.09448	-12.7468
South Africa	- no name -	-34.2	19.0667
South Africa	- no name -	-33.2667	19.3333
South Africa	- no name -	-34.1667	19.0167
South Africa	Afgunst	-33.8667	22.4667
South Africa	Alartsfontein	-31.0333	25.45
South Africa	Albasini	-23.1075	30.1253
South Africa	Albert Falls	-29.4314	30.4261
South Africa	Allemanskraal	-28.2883	27.1456
South Africa	Altenzur	-23.6667	30.0333
South Africa	Amcor	-27.7378	29.9861
South Africa	Amersfoort	-27.0719	29.8797
South Africa	Andalusia	-30.4	25.4167
South Africa	Andrew/F C Turpin	-32.6533	26.0719
South Africa	Arieskraal	-34.2	19.0167
South Africa	Arlington	-28.0161	27.8869
South Africa	Armenia	-29.3642	27.1292
South Africa	Aspeling	-31.4358	22.7731
South Africa	Athlone	-25.7919	29.4542
South Africa	Aucampshoop	-28.9833	24.2
South Africa	Bakers	-33.3164	23.4536
South Africa	Balfour	-27.4189	29.7917
South Africa	Barend-Wessels	-27.6667	27.2333
South Africa	Basel Newmark	-34.1875	19.4628
South Africa	Beenbreek	-28.7167	19.45
South Africa	Beervlei	-33.0769	23.4914
South Africa	Bellair	-33.7142	20.5544
South Africa	Ben Etive	-33.4333	19.3167
South Africa	Bergendal	-34.2333	19.0833
South Africa	Bethal (1)	-26.4517	29.4758
South Africa	Bethal (2)	-33.7325	18.9319
South Africa	Bethulie	-30.4833	25.4667
South Africa	Bierspruit	-24.9119	27.1411
South Africa	Biggs	-31.6667	25.3
South Africa	Bischoffs	-24.8272	28.2111
South Africa	Blauwboschfontein	-29	24.1333
South Africa	Bloemhof (1)	-32.0167	24.6667
South Africa	Bloemhof (2)	-27.6583	25.6242
South Africa	Bluegum	-34.0333	18.9333
South Africa	Blyde	-32.6781	25.2175
South Africa	Blyderivierspoort	-24.5367	30.7983
South Africa	Boesmanspruit	-26.0333	30.0833
South Africa	Bon Accord	-25.6222	28.1897
South Africa	Bonkolo	-31.8772	26.9153
South Africa	Boomarang	-34.25	19.1
South Africa	Bos	-26.65	28.2
South Africa	Boskloof	-34.0053	19.3511
South Africa	Boskop	-26.5697	27.1169
South Africa	Bospoort	-25.5636	27.35
South Africa	Brakpoort	-31.8	22.9667
South Africa	Bramhoek Pumped Stor.	-30.8167	26.5667
South Africa	Brandvlei	-33.7022	19.4503
South Africa	Brandwagrivier	-34.0328	22.0525
South Africa	Bravo	-31.3	25.7833
South Africa	Brickfield	-33.7	19
South Africa	Bridledrift	-32.9903	27.7233
South Africa	Brinksburg	-34.0389	18.9128
South Africa	Bronkhorstspruit	-25.8872	28.7214
South Africa	Buchuberg	-29.0425	22.2011
South Africa	Buffelsjags	-34.0189	20.5333
South Africa	Buffelskloof	-24.9564	30.265
South Africa	Buffelspoort	-25.7803	27.4869
South Africa	Bulkrivier	-33.8008	25.1756
South Africa	Bulshoek	-31.9961	18.7869
South Africa	Burtondale	-34.15	19.0833
South Africa	C W Malan	-34.1167	24.7167
South Africa	Calitzdorp	-33.4911	21.7042
South Africa	Calvinia	-31.4286	19.7875
South Africa	Catadam	-32.6667	27.1667
South Africa	Ceres	-33.3644	19.2731
South Africa	Charles Engelhard	-23.8167	31.5833
South Africa	Chelmsford	-27.9281	29.9453
South Africa	Churchill	-34.0008	24.4931
South Africa	Clanwilliam	-32.1847	18.875
South Africa	Clifford Chambers	-28.65	29.05
South Africa	Collywobbles	-32.0273	28.5989
South Africa	Combrink	-24.1667	29
South Africa	Coronation	-27.7031	31.0689
South Africa	Craigie Burn	-29.1619	30.2872
South Africa	Craigie Var	-31.1575	26.2847
South Africa	Cross	-22.5333	30.45
South Africa	Cyferfontein	-28.2394	27.6594
South Africa	Dagama	-25.1419	31.0211
South Africa	Damara	-23.92	30.1778
South Africa	Dangadzivha	-22.6311	30.2217
South Africa	Dankbaar	-28.3	28
South Africa	Dap Naude	-23.8167	29.9667
South Africa	De Marillac	-23.7833	30.4333
South Africa	De Villiers	-33.9833	18.4
South Africa	Dewhurst	-34.1833	19.0333
South Africa	Donkerpoort (Limpopo)	-24.6711	28.3217
South Africa	Donkerpoort (Orange)	-30.5372	25.4656
South Africa	Donkerval	-23.6133	30.0978
South Africa	Doorndraai	-24.28	28.7769
South Africa	Doornfontein	-32.1	22.0833
South Africa	Doornpoort	-25.8636	29.2956
South Africa	Doringrivier	-31.5128	27.3286
South Africa	Dorprivier	-24.1667	29.0333
South Africa	Douglas	-26.4667	28.9333
South Africa	Douglas(1)	-26.5661	29.0083
South Africa	Drakensberg P.Stor	-29.7449	29.2643
South Africa	Driefontein	-30.7233	25.955
South Africa	Driekloof	-26.0003	28.0053
South Africa	Driekop	-30.4833	25.4333
South Africa	Driel	-28.7633	29.2908
South Africa	Drosternes	-30.0667	19.05
South Africa	Druiwelskloof	-23.6833	30.1333
South Africa	Duiwenhoks	-33.9967	20.9489
South Africa	Dwariega	-33.8719	20.2869
South Africa	Ebenezer	-23.9417	29.9842
South Africa	Eerste Poort	-24.87	26.4531
South Africa	Egmont	-30.5	27.0167
South Africa	Eikenhof	-34.1214	19.0394
South Africa	Ekamanzi	-29.2667	30.6333
South Africa	Elands Drift	-32.5306	25.7561
South Africa	Elands Kloof	-33.9519	19.2847
South Africa	Elandsjagt (C W Malan)	-34.0947	21.6903
South Africa	Elandskuil	-26.3481	26.7789
South Africa	England	-29.4575	27.0317
South Africa	Erfenis	-28.5078	26.7786
South Africa	Ernest Robertson	-33.9022	22.1742
South Africa	Eselfontein	-33.4208	19.4306
South Africa	Eselhoek	-30.1003	25.9283
South Africa	Eshowe	-28.8333	31.5
South Africa	Fanie Botha	-23.7997	30.1664
South Africa	Feloana	-29.1164	26.7539
South Africa	Fine	-34.2333	19.1167
South Africa	Floriskaal	-33.2917	20.9911
South Africa	Fonkfontein	-31.9172	22.0872
South Africa	Fouriespruit	-29.4222	26.1364
South Africa	Frankfort	-29.2914	27.1625
South Africa	Friedenheim	-25.4328	31.0056
South Africa	Gamka	-32.2389	22.5864
South Africa	Gamkapoort	-33.3092	21.6339
South Africa	Gants	-33.3947	20.3944
South Africa	Gariep	-28.6167	21.7833
South Africa	Gelen Una	-26.9939	24.9731
South Africa	Gerrands	-28.2836	28.2917
South Africa	Gibson	-28.2667	29.2
South Africa	Gilbert Eyles	-30.7192	30.1508
South Africa	Glen Alpine	-23.1919	28.6978
South Africa	Glen Cliffe	-32.2436	23.76
South Africa	Glen Fruin	-34.1833	19.05
South Africa	Goedertrouw	-28.7728	31.4697
South Africa	Gompies (L)	-24.3039	29.3186
South Africa	Gompies (U)	-24.2872	29.3128
South Africa	Grassridge	-31.7689	25.4678
South Africa	Graymead	-34.0167	19.1333
South Africa	Grobler	-27.6478	27.2764
South Africa	Groendal	-33.6906	25.2656
South Africa	Grootdraai	-29.3	26.9167
South Africa	Grootgewaagd	-27.7175	30.8033
South Africa	Groothoek	-29.2981	26.8653
South Africa	Grootvlei	-34.1925	18.9553
South Africa	Gubu	-32.6111	27.28
South Africa	Haaskloof	-24.3958	28.5431
South Africa	Hans Mensky	-23.7489	30.1089
South Africa	Hans Strijdom	-23.9844	27.7208
South Africa	Hartebeesfontein	-30.4361	25.3322
South Africa	Hartebeeskuil	-34.0964	22.0072
South Africa	Hartebeespoort	-25.7256	27.8478
South Africa	Hattingspruit	-28.0833	30.15
South Africa	Haystack	-34.2	19
South Africa	Hazelmere	-29.5983	31.0428
South Africa	Heley Hutchison	-33.9667	18.4
South Africa	Hendrik Verwoerd (Gariep)	-30.6233	25.5067
South Africa	Henley	-29.6236	30.2472
South Africa	Heuningkrans	-31.2333	25.4333
South Africa	Heuningsplaas	-23.4962	30.1871
South Africa	Heyshope	-27	30.1667
South Africa	Hill Crest	-31.9	22.65
South Africa	Hlobane	-27.7214	31.0386
South Africa	Hluhluwe	-28.1214	32.1792
South Africa	Howisonaspoort	-33.3875	26.4875
South Africa	Idas Valley (1)	-33.9192	18.9019
South Africa	Idas Valley (2)	-33.9833	18.9667
South Africa	Incandu	-27.7922	29.8736
South Africa	Injaka	-24.8896	31.0896
South Africa	Inverdoorn	-33.1117	19.7839
South Africa	J.L. de Bruin	-31.0078	26.3728
South Africa	Jachtpad	-23.4679	30.2246
South Africa	Jagersrust	-28.5997	29.115
South Africa	Jameson	-33.3167	26.4333
South Africa	Jan Wassenaar	-24.5283	31.0583
South Africa	Jasi	-23.7333	30.5333
South Africa	Jericho	-26.6556	30.4839
South Africa	Joan Neser	-26.8169	26.6139
South Africa	Junction	-23.8667	30.3833
South Africa	Kakamas	-28.7711	20.7414
South Africa	Kalkfontein	-29.4956	25.2219
South Africa	Kammanassie	-33.6431	22.4094
South Africa	Kanowna	-30.1825	25.2094
South Africa	Katrivier	-32.5711	26.7575
South Africa	Keerom	-33.5794	19.7031
South Africa	Kelley Patterson	-31.6333	25.0333
South Africa	Khombe	-28.7	29.0833
South Africa	Kiesendoorns	-31.6856	26.3517
South Africa	Kilburn	-28.5922	29.1022
South Africa	Klavervalley	-24.6167	29.0333
South Africa	Klein Arcadia	-28.8	27.35
South Africa	Klein Maricopoort	-25.5219	26.15
South Africa	Kleinfontein	-26.1833	29.4167
South Africa	Kleinplaas(1)	-34.1719	18.3886
South Africa	Kleinplaas(2)	-34.1667	18.3831
South Africa	Klerkskraal	-26.8525	27.1597
South Africa	Klipberg	-33.9422	19.7939
South Africa	Klipdrif	-26.6167	27.3
South Africa	Klipfontein(1)	-31.9333	25.9667
South Africa	Klipfontein(2)	-27.8378	30.8147
South Africa	Klipkopjes	-25.2206	31.0083
South Africa	Klipkraal	-30.7	27.0667
South Africa	Klipplaat	-33.0147	24.2883
South Africa	Klipplaatdrift	-27.3853	26.4494
South Africa	Klipvoor	-25.1319	27.8086
South Africa	Knellpoort	-29.7796	26.8879
South Africa	Knoffelsvlei	-31.3333	25.2167
South Africa	Knoflokskraal	-34.2	19.1167
South Africa	Koedoebergs Weir	-28.9667	24.4167
South Africa	Kogelberg	-34.2167	18.9667
South Africa	Kokstad	0	0
South Africa	Kommandodrift	-32.1089	26.0422
South Africa	Koos Raubenheimer	-33.41	22.2814
South Africa	Kopfontein	-30.9789	26.2508
South Africa	Koppies	-27.2569	27.6722
South Africa	Koppieskraal	-30.0211	26.5222
South Africa	Korentepoort	-34.005	21.1658
South Africa	Kosterrivier	-25.7003	26.9044
South Africa	Kransfontein	-28.1333	28.5667
South Africa	Kriegerspoort	-31.2833	24.55
South Africa	Kromellenboog	-25.4433	26.3458
South Africa	Kromrivier	-34.2	19.05
South Africa	Krugersdrift	-28.8853	25.9603
South Africa	Kwaggaskloof	-33.7644	19.4719
South Africa	L C Gay	-34.2	18.4333
South Africa	La Riche	-31.945	22.1444
South Africa	Lady Grey	-30.7194	27.2353
South Africa	Laing	-32.9689	27.4931
South Africa	Lake Arthur	-32.2269	25.8169
South Africa	Lake Mentz	-33.2072	25.15
South Africa	Lakenvalley	-33.3561	19.5739
South Africa	Lakeside	-26.6742	27.0958
South Africa	Langkloof	-34.0833	18.9333
South Africa	Langseekoeigat	-29.9589	25.7411
South Africa	Langverwacht	-33.9333	18.7167
South Africa	Leeubos	-26.7303	20.1
South Africa	Leeu-Gamka	-32.6219	22.0064
South Africa	Lepelane	-24.4333	29.7333
South Africa	Lewis Gay	-34.1678	18.3964
South Africa	Lindley	-25.9064	27.9058
South Africa	Lindleyspoort	-25.4983	26.6911
South Africa	Loch Athlone	-28.2503	28.3089
South Africa	Loch Lamond	-28.1686	28.3131
South Africa	Loerie	-33.865	25.0386
South Africa	Longmere	-25.2781	31.0031
South Africa	Loporung	-25.7703	24.9528
South Africa	Loraine	-34.2333	19.0667
South Africa	Lorna Dawn	-23.4828	30.1267
South Africa	Loskop	-25.4181	29.3592
South Africa	Lovedale	-29.2419	27.0825
South Africa	Loxton	-31.4803	22.3631
South Africa	Lubisi	-31.7964	27.4308
South Africa	Lucretia	-28.9014	27.5528
South Africa	Luphephe	-22.6333	30.4
South Africa	Lushof	-33.3	19.35
South Africa	Mabule	-25.7719	24.5553
South Africa	Maden	-32.75	27.3
South Africa	Magoebaskloof	-23.8175	30.0558
South Africa	Mapochs	-25.1	29.8667
South Africa	Maqalika	-29.2913	27.5104
South Africa	Maquassie	-27.3	26
South Africa	Marico-Bosveld	-25.4703	26.3928
South Africa	Marquard	-28.6667	27.4167
South Africa	Mazelspoort	-29.0306	26.3981
South Africa	Melville	-33.4	22.3167
South Africa	Menin	-28.0844	28.2775
South Africa	Merthley	-29.0347	30.5606
South Africa	Merweville	-32.6419	21.5
South Africa	Meulspruit	-28.8808	27.8347
South Africa	Mfshane	-28.0333	30.0167
South Africa	Middelburg	-25.775	29.5461
South Africa	Middelkraal	-25.6908	27.5428
South Africa	Middle Letaba	-23.2722	30.4019
South Africa	Midmar	-29.4953	30.2022
South Africa	Miertjieskraal	-33.8289	21.1333
South Africa	Mile	-31.45	25.0167
South Africa	Milner	-33.3167	26.4333
South Africa	Misverstand	-33.0167	18.7833
South Africa	Mockes	-29.0547	26.4531
South Africa	Moddervlei	-33.1167	19.3333
South Africa	Modjadji	-23.5846	30.3463
South Africa	Mogoto	-24.2667	29.2333
South Africa	Molopo Oog	-26.0522	25.8494
South Africa	Molteno	-31.4075	26.3708
South Africa	Montagu	-33.7961	20.1289
South Africa	Mooikelder	-33.6667	18.95
South Africa	Mooivlei	-31.15	26.25
South Africa	Moordkuil	-33.795	19.4694
South Africa	Moreson	-34.05	19.1167
South Africa	Morgenstond	-26.7108	30.545
South Africa	Mossel	-34.4	19.3
South Africa	Mountain(1)	-30.3667	28.7972
South Africa	Mountain(2)	-30.3667	28.8
South Africa	Mountonsvlei	-32.7722	18.7158
South Africa	Mushroom Valley	-28.7358	27.1758
South Africa	Mutshedzi	-22.9471	30.1696
South Africa	Nagle	-29.5917	30.6269
South Africa	Nahoon	-32.91	27.8108
South Africa	Nandoni	-22.9729	30.6021
South Africa	Nantes	-33.7333	18.9167
South Africa	Naval	-28.35	27.8
South Africa	Ncora	-31.7864	27.6775
South Africa	Neldoret	-23.5572	30.1533
South Africa	Newberry	-29.2533	27.2147
South Africa	Niekerkspoort	-31.1231	23.3692
South Africa	Nonoti	-29.2714	31.3564
South Africa	Nooitgedacht	-25.9475	30.0817
South Africa	Nsami	-23.2504	30.7671
South Africa	Nsezimeer	0	0
South Africa	Ntshongweni	-29.8667	30.7333
South Africa	Nungwana	-30	30.6667
South Africa	Nuweberg	-34.0897	19.0492
South Africa	Nuwejaars	-33.3033	26.1131
South Africa	Nwanedzi	-22.6333	30.4
South Africa	Nzhelele	-22.5744	30.0956
South Africa	Ohrigstad	-24.9331	30.6317
South Africa	Old Stable	-34.2	19.05
South Africa	Olievenfontein	-29.8622	25.7786
South Africa	Olifantsnek	-25.7853	27.2592
South Africa	Olivers (De Hoop)	-32.4556	24.4358
South Africa	Orange Grover	-28.3333	27.7833
South Africa	Ottergat	-33.2833	19.25
South Africa	Oubaaskraal	-32.5603	19.895
South Africa	Oukloof	-33.2453	22.0906
South Africa	P K Le Roux	-29.9917	24.7319
South Africa	P V	-34.2	19.1333
South Africa	P V M Haarof	-26.5981	28.5067
South Africa	Paley	-31.4622	22.7539
South Africa	Palmiet Pump Stor.	-33.0322	24.6272
South Africa	Palmietriver	-34.18	18.9747
South Africa	Papdam	-32.3333	22.5
South Africa	Paris	-27.5171	31.0504
South Africa	Pataskolf	-33.5667	19.0992
South Africa	Paul Sauer	-33.7408	24.5878
South Africa	Peatties Lake	-29.4333	30.4167
South Africa	Phalaborwa Barrage	-24.07	31.1456
South Africa	Phiring	-25.7697	25.1714
South Africa	Phitshane	-25.7333	25.0667
South Africa	Phoenix Colliery	-26.0636	29.195
South Africa	Pienaar	-25.8358	29.4847
South Africa	Pietersfontein	-33.67	20.0164
South Africa	Polly	-33.9139	19.4336
South Africa	Pongolapoort	-27.4192	32.0714
South Africa	Poortjie	-30.0547	26.8894
South Africa	Poortjie(1)	-31.05	28.6333
South Africa	Poortjieskloof	-33.8333	20.3333
South Africa	Porterville	-33.0167	19
South Africa	Premier Mine	-25.8008	28.8631
South Africa	Prieka	-23.6461	30.7183
South Africa	Primkop	-25.3856	31.0714
South Africa	Prince Alferd	-33.2833	19.3167
South Africa	Prinsrivier	-33.5172	20.7531
South Africa	Putterill	-28.6333	29.0333
South Africa	Qedusizi	-28.5712	29.8071
South Africa	Reitz (lower)	-27.6936	28.3733
South Africa	Reitz (reward)	-27.75	28.3167
South Africa	Remhoogte (1)	-34.2	19.0333
South Africa	Remhoogte (2)	-34.2	19.0167
South Africa	Rheebokskraal	0	0
South Africa	Rhenosterkop(1)	-25.0989	28.9181
South Africa	Rhenosterkop(2)	-24.9333	28.9333
South Africa	Rietfontein	-28.5547	26.9939
South Africa	Rietport	-31.7964	23.7453
South Africa	Rietspruit	-26.4167	26.8
South Africa	Rietvlei(1)	-34.15	19.0833
South Africa	Rietvlei(2)	-25.8786	28.2653
South Africa	Rietwater	-29.66	26.9847
South Africa	Roode Els Berg	-33.45	19.5667
South Africa	Roodekopjies	-25.4069	27.5775
South Africa	Roodeplaat	-25.6211	28.3725
South Africa	Roodepoort (1)	-27.2275	27.5167
South Africa	Roodepoort (2)	-29.5356	26.5836
South Africa	Roodepoort (3)	-25.4	29.4833
South Africa	Rooiberg	-29.4006	21.2058
South Africa	Rooiport	-30.9167	26.65
South Africa	Rooiwal	-24.2333	28.8167
South Africa	Rosherville	-26.2244	28.1039
South Africa	Rust De Winter	-25.2292	28.4761
South Africa	Rustfontein	-29.2714	26.6158
South Africa	Ryondsdale	-28.9	25.25
South Africa	Sachs	0	0
South Africa	Saddle	-34.1486	19.0969
South Africa	Sam Meyer	-32.3236	27.1422
South Africa	Sandile	-32.6667	27.1667
South Africa	Sandlaagte	-32.7833	18.75
South Africa	Sandrivier	-33.7283	25.0969
South Africa	Sandvlei	-31.5239	26.5528
South Africa	Saulspoort	-28.2169	28.3633
South Africa	Scholtzburg	-29.0269	24.6406
South Africa	Schulhoek	-27.4206	29.8
South Africa	Seligman	-31.45	25.0167
South Africa	Serfontein	-27.6667	27.1667
South Africa	Settlers	-33.4119	26.5097
South Africa	Sfoonbeekfontein	-30.3333	25.9667
South Africa	Shiyalongubo	-25.75	31.2667
South Africa	Shongveni	-29.8667	30.7333
South Africa	Skaapkraal	-34.1833	19.0833
South Africa	Skuins	-24.7586	25.8503
South Africa	Slagboom	-33.37	25.6661
South Africa	Slanggatt	-33.3667	19.3333
South Africa	Smartt Syndicate	-30.6128	23.3008
South Africa	Smithfield	-30.195	26.5264
South Africa	Solomons Temple	-32.9939	19.2428
South Africa	Somenrsfontein	-34.2167	18.9667
South Africa	Soutpoort	-31.3903	22.7331
South Africa	Spago	-25.5	31.5667
South Africa	Spes Bona	-30.775	25.9347
South Africa	Spioenkop	-28.6806	29.5169
South Africa	Spitskop	-28.1222	24.5006
South Africa	Stanford	-23.9167	29.9833
South Africa	Steelport Pumped Stor.	-24.7295	30.2203
South Africa	Steenbras	-34.1828	18.8483
South Africa	Sterkfontein(1)	-29.4858	26.5439
South Africa	Sterkfontein(2)	-26.65	28.2
South Africa	Sterkfontein(3)	-28.3875	29.0156
South Africa	Sterkspruit	-29.805	30.6639
South Africa	Sterkspruit	-25.3606	30.3864
South Africa	Stettynskloof	-33.8367	19.2514
South Africa	Stolsriver	-32.4267	22.4667
South Africa	Stompdrift	-33.5117	22.5853
South Africa	Strydom	-27.6667	27.2167
South Africa	Strydpoort	-30.5389	26.6058
South Africa	Sunnyside	-34.0481	19.3889
South Africa	Susandle	-23.3667	28.0167
South Africa	Swart	-33.8833	22.4833
South Africa	Swartbos	-31.9683	23.4819
South Africa	Swartruggens	-25.65	26.6833
South Africa	Syphon	-29.5442	31.1303
South Africa	Tankerton	-25.4333	31.6333
South Africa	Taung	-27.5254	24.8546
South Africa	Three Oaks	-34.0839	19.6925
South Africa	Three Sisters	-28.3333	27.9667
South Africa	Three Valley	-34.2167	19.1
South Africa	Threewaterskloof	-34.0783	19.2875
South Africa	Tierpoort	-29.4228	26.1367
South Africa	Tlappeng	-25.725	25.4306
South Africa	Toleni	-32.3739	27.9781
South Africa	Tom Worthington	-28.0833	30.15
South Africa	Tondeldoos	-25.2794	29.9422
South Africa	Torquay	-29.2833	23.8333
South Africa	Tours	-24.0996	30.2546
South Africa	Tshidilamolomo	-25.8167	24.6833
South Africa	Tuinroete	-33.9642	22.5144
South Africa	Turfloop	-25.8833	29.7667
South Africa	Twaalffontein	-34.0689	19.1711
South Africa	Tweespruit	-29.1694	27.0536
South Africa	Twyfelspoort	-25.6544	26.5064
South Africa	Umgababa	-30.1481	30.8094
South Africa	Umtata	-31.5147	28.6703
South Africa	Umzimaai	-30.2833	30.7167
South Africa	Umziniana	-32.9861	27.8189
South Africa	Uniefees	-27.2872	27.9775
South Africa	Upper Steenbras	-34.1683	18.9028
South Africa	Vaal	-26.8825	28.1161
South Africa	Vaal Barrage	-26.7664	27.6828
South Africa	Vaalbank	-26.3972	26.45
South Africa	Vaalbankspoort	-30.5167	28.7667
South Africa	Vaalhartz	-28.1153	24.9258
South Africa	Vaalkop(1)	-30.7167	25.9167
South Africa	Vaalkop(2)	-25.3086	27.4742
South Africa	Valley	-24.2667	29.2167
South Africa	Valley Green	-34.2	19.0333
South Africa	Van Der Kloof	-29.9935	24.7308
South Africa	Van Der Merwe	-32	20.5167
South Africa	Van Dyksdrif	-26.0822	29.2983
South Africa	Van Niekerk Broer	-28.9144	31.5003
South Africa	Van Ryneveld's Pass	-32.2353	24.5289
South Africa	Van Stadensrus	-29.9886	27.1158
South Africa	Vanstadens (lower)	-33.8825	25.2114
South Africa	Vanstadens (upper)	-33.8531	25.2233
South Africa	Verdruk	-28.0833	30.15
South Africa	Vergelegen	-23.7747	30.0817
South Africa	Verkeerdevlei	-33.3319	19.8814
South Africa	Versveld	-32.8	18.7333
South Africa	Victoria West	-31.4008	23.0992
South Africa	Virginia	-28.0833	26.8333
South Africa	Vishgat	-23.6325	28.1594
South Africa	Vlakfontein	-26.3567	30.0586
South Africa	Voelvlei	-33.4033	19.0461
South Africa	Withbank	-25.8908	29.3047
South Africa	Withdam	0	0
South Africa	Witklip	-25.2364	30.8997
South Africa	Wolmaransstad	-27.1667	25.9833
South Africa	Wolwas	0	0
South Africa	Wonderkop	-29.2636	27.1072
South Africa	Woodbridge	-29.4158	26.8147
South Africa	Woodhead	-33.9667	18.4167
South Africa	Woodstock	-28.7594	29.2464
South Africa	Wunterset	-34.25	19.1
South Africa	Xonxa	-31.8392	27.1811
South Africa	Yamorna	-23.8333	30.2167
South Africa	Yas	-28.5333	19.6667
South Africa	Ysterfontein	-31.1833	26.45
South Africa	Zandfontein	-34.0167	21.6167
South Africa	Zastron	-30.3	27.0667
South Africa	Zuurvlakte	-33.5483	19.0817
Sudan and South Sudan	Bedden	4.59056	31.5039
Sudan and South Sudan	Dagash	19.1638	32.4508
Sudan and South Sudan	Dal I	21.3731	30.9287
Sudan and South Sudan	Fula II	3.65	31.9667
Sudan and South Sudan	Jebel Aulia (Jabal Awliya)	15.2389	32.4647
Sudan and South Sudan	Jebel Aulia Dam	15.2472	32.4667
Sudan and South Sudan	Kajbar	19.1667	30.4833
Sudan and South Sudan	Kashm Algirba	14.9222	35.9083
Sudan and South Sudan	Khashm El Gibra	14.9253	35.9078
Sudan and South Sudan	Khasm El Girba	14.9222	35.9083
Sudan and South Sudan	Lakki	4.05	31.6167
Sudan and South Sudan	Merowe	18.7206	31.9857
Sudan and South Sudan	Morgat	19.287	32.6887
Sudan and South Sudan	Roseires	11.7983	34.3883
Sudan and South Sudan	Sabaloka	16.3569	32.7074
Sudan and South Sudan	Sennar	13.5475	33.635
Sudan and South Sudan	Sennar	13.5667	33.6333
Sudan and South Sudan	Shereiq	19.2263	33.4752
Sudan and South Sudan	Shirri	19.1386	32.5506
Sudan and South Sudan	Shukoli	3.9167	31.7667
Swaziland	Hawane	-26.2336	31.0911
Swaziland	Lavumisa	-27.2744	31.9478
Swaziland	Luphphlo	-26.3333	30.98
Swaziland	Maguga	-26.0761	31.2597
Swaziland	Mnjoli	-26.1447	31.6689
Swaziland	Nyetane	-26.6333	31.9567
Swaziland	Sand River	-25.9811	31.7133
Swaziland	Sivunga	-26.67	31.9728
Swaziland	Van Eck	-26.7731	31.9294
Togo	Kprime	0	0
Togo	Nangbeto	7.53333	1.08889
Togo	Nasia	10.0964	0.6
Togo	T├⌐tt├⌐tou	7.01632	1.53457
Togo	Tihalea	9.612	0.966
Togo	White Volta	10.5842	0.698611
Uganda	Ayago North	1.81667	32.4667
Uganda	Bugoye	0.3383	30.0772
Uganda	Bujagali	0.496944	33.1392
Uganda	Bygoe	0.309038	30.0981
Uganda	Ishasha River	-0.8681	29.6639
Uganda	Kalagala	0.5962	33.0521
Uganda	Karuma Falls	2.2667	32.25
Uganda	KIIra	0.4501	33.1861
Uganda	Masindi I	1.66672	31.7166
Uganda	Mubuku-3	0.1667	30.1
Uganda	Murchison Base 2	2.27013	31.6249
Uganda	Muzizi	1.0244	30.5236
Uganda	Narubale	0.4432	33.1852
Uganda	Owen Falls	0.445833	33.1875
United Republic of Tanzania	Hale Tanesco	-5.2833	38.6
United Republic of Tanzania	Kagera River	-1.1936	31.0954
United Republic of Tanzania	Kidatu	-7.6375	36.9139
United Republic of Tanzania	Lower Kihansi	0	0
United Republic of Tanzania	Mandera	-5.5	38.1833
United Republic of Tanzania	Masigira	-9.84436	35.1729
United Republic of Tanzania	Mpanga	-7.79452	37.9739
United Republic of Tanzania	Mtera	-7.13667	35.9875
United Republic of Tanzania	Nyumba Ya Mungu	-3.61	37.4581
United Republic of Tanzania	Owen Falls	0.445833	33.1875
United Republic of Tanzania	Pangani Falls II	-5.35	38.65
United Republic of Tanzania	Ruhudji	-9.53	35.23
United Republic of Tanzania	Rumakali	-9.3333	33.9167
United Republic of Tanzania	Rusumo Falls	-2.37526	30.7853
United Republic of Tanzania	Songwe	-9.70316	33.9199
United Republic of Tanzania	Stiegler Gorge I	-7.8	37.8667
United Republic of Tanzania	Stiegler Gorge II	-7.8	37.8667
United Republic of Tanzania	Stiegler Gorge III	-7.8	37.8667
United Republic of Tanzania	Upper Kihansi	-8.4	36.35
Zambia	Batoka	-17.9333	26.25
Zambia	Devils Gorge	-17.9333	26.25
Zambia	Itezhi-Tezhi	-15.775	28.1167
Zambia	Kafue Gorge	-15.8083	28.4208
Zambia	Kalungwhishi	-9.01667	28.95
Zambia	Kariba	-16.5222	28.7619
Zambia	Lulapula	-11.5648	29.046
Zambia	Lusemfwa	-14.2333	29.1139
Zambia	Lusiwasi	-12.989	30.8656
Zambia	Mita Hills	-14.2303	29.1433
Zambia	Mulungushi	-14.6994	28.8219
Zambia	Mupata Gorge	-15.6333	30.0833
Zimbabwe	Amapongokwe	-19.7947	29.8397
Zimbabwe	Anchor Yeast (or Ngamo)	-19.5056	29.7444
Zimbabwe	Antelope (or Gulameta)	-21.0547	28.4333
Zimbabwe	Arcadia	-17.0063	31.0129
Zimbabwe	Bangala	-20.695	31.2322
Zimbabwe	Bangazaan	-20.2581	32.8325
Zimbabwe	Batoka	-16.7833	27.2667
Zimbabwe	Beitbridge ORS II	-22.2264	29.9908
Zimbabwe	Bert Hacking	-17.05	29.5333
Zimbabwe	Bexhill	-18.4611	30.2194
Zimbabwe	Blackmore Vale	-18.1444	30.0417
Zimbabwe	Blanket	-20.8661	28.9556
Zimbabwe	Blockley	-16.75	29.8444
Zimbabwe	Bonisa	-20.0028	28.3736
Zimbabwe	Brecon	-17.3792	31.1969
Zimbabwe	Bumururu	-16.5472	31.0694
Zimbabwe	Cactus Poort	-19.05	29.7833
Zimbabwe	Cecilmour	-16.7778	30.2444
Zimbabwe	Charliesona	-19.3167	28.2111
Zimbabwe	Chimwemwe (or Marchlands)	-17.4083	30.3111
Zimbabwe	Claremont	-19.0778	32.4806
Zimbabwe	Claw	-18.4475	29.8686
Zimbabwe	Clifton ORS	-18.1756	30.2744
Zimbabwe	Condo	-19.25	32.0167
Zimbabwe	Darwendale (or Robertson)	-17.8214	30.5053
Zimbabwe	Deanfield	-19.1861	29.5806
Zimbabwe	Devils Gorge	-17.9333	26.25
Zimbabwe	Doddie Burn	-21.4061	29.3642
Zimbabwe	Doreens Pride	-18.5444	29.9722
Zimbabwe	Driefontein	-19.3842	30.7625
Zimbabwe	Dutchman's Pool	-18.8611	29.8442
Zimbabwe	Dzibadziba	-18.9508	28.0833
Zimbabwe	Eben	-17.0758	31.5369
Zimbabwe	Eirene	-18.2778	31.6397
Zimbabwe	Endeavour	-16.8639	30.025
Zimbabwe	Esquilingwe	-20.8367	31.2781
Zimbabwe	Henry Hallam (or Prince Edward)	-17.9833	30.0806
Zimbabwe	Hunyani Poort Lake Mcilwaine Res	-17.8842	30.7708
Zimbabwe	Impali	-19.9539	30.2153
Zimbabwe	Ingwesi	-21.02	27.9008
Zimbabwe	Insukamini	-19.3753	29.5897
Zimbabwe	Inyankuni	-20.3675	29.1214
Zimbabwe	Janeke	-18.9697	28.2894
Zimbabwe	Kafusi	-21.5939	28.7683
Zimbabwe	Kariba	-16.5225	28.7789
Zimbabwe	Khami	-20.1481	28.4294
Zimbabwe	Kudzwe	-16.8794	29.4219
Zimbabwe	Kyle	-20.2667	31.0281
Zimbabwe	Lake Alice	-19.0308	28.2183
Zimbabwe	Lesapi	-18.5475	32.0947
Zimbabwe	Letsibogo	-21.8421	27.7296
Zimbabwe	Longlands	-18.1083	31.5167
Zimbabwe	Lower Umgusa	-20.0286	28.5275
Zimbabwe	Mabgwe Matemba	-20.2236	29.9306
Zimbabwe	Machere (or Frogmore)	-17.0806	30.9611
Zimbabwe	Maitengwe	-19.9481	27.0669
Zimbabwe	Makashi	-20.8917	29.1556
Zimbabwe	Mananda	-20.2158	28.0494
Zimbabwe	Mangwe	-19.7586	28.4119
Zimbabwe	Manjirenji Lake McDdougal	-20.6272	31.6092
Zimbabwe	Manyuchi	-21.0811	30.4272
Zimbabwe	Manyuchi II	-21.0733	30.385
Zimbabwe	Masembura	-17.1088	31.0212
Zimbabwe	Matopos	-20.3806	28.5139
Zimbabwe	Mayfair	-19.9194	29.1917
Zimbabwe	Mazowe	-17.5219	30.9886
Zimbabwe	Mazwikadei	-17.2206	30.3867
Zimbabwe	Mbindangombe	-20.4194	30.6231
Zimbabwe	Mchingwe	-20.2361	29.5556
Zimbabwe	Mhende	-19.2528	29.5306
Zimbabwe	Middle Gwina	-17.2389	30.2722
Zimbabwe	Mondynes	-16.9937	30.8254
Zimbabwe	Mpagama	-18.9908	28.3811
Zimbabwe	Munzi	-17.0328	31.2011
Zimbabwe	Mupata Gorge	-15.6333	30.0833
Zimbabwe	Mushandike	-20.15	30.625
Zimbabwe	Mushowe	-17.2722	29.4611
Zimbabwe	Mwarazi	-18.185	32.2092
Zimbabwe	Mwenje Lake Noakes	-17.26	31.0336
Zimbabwe	Ncema	-20.3636	29.0158
Zimbabwe	Ngesi	-18.7086	31.3842
Zimbabwe	Ngondoma	-18.4583	29.4139
Zimbabwe	Ngwenya	-19.9169	28.8883
Zimbabwe	Nkoni	-19.0231	28.5675
Zimbabwe	Nova Doma	-16.6542	31.0953
Zimbabwe	Nyamaropa	-19.2	32.1583
Zimbabwe	Nyatare	-20.3	31.4333
Zimbabwe	Odzani Lake Alexander	-18.8347	32.6883
Zimbabwe	Palawan	-20.1336	29.8106
Zimbabwe	Pampoenpoort	-19.8592	28.59
Zimbabwe	Pioneer (or Makado)	-21.4739	29.6628
Zimbabwe	Questeds	-20.425	27.8306
Zimbabwe	Range	-19.0008	31.0106
Zimbabwe	Rarie	-17.6972	31.2167
Zimbabwe	Ratelshoek	-20.2422	32.8269
Zimbabwe	Rhino	-18.8286	29.6217
Zimbabwe	Ripple Creek	-21.3308	29.9333
Zimbabwe	Smallbridge	-18.7786	32.4861
Zimbabwe	Strathlorne	-17.4083	31.6222
Zimbabwe	Suri Suri	-18.0858	29.9778
Zimbabwe	Tamba	-21.2806	29.5889
Zimbabwe	Thornville	-21.0461	28.1461
Zimbabwe	Tiyabenzi	-19.5811	29.2953
Zimbabwe	Uhlawe	-19.0717	28.4128
Zimbabwe	Umhlangwa	-20.5692	27.8903
Zimbabwe	Umshandige	-19.9597	30.4697
Zimbabwe	Umzingwane	-20.3933	28.9742
Zimbabwe	Upper Ncema	-20.3036	28.9867
Zimbabwe	Upper Umgusa	-20.0536	28.5653
Zimbabwe	Walton	-16.9081	31.2214
Zimbabwe	Whitewaters	-19.3283	29.9931
Zimbabwe	Woodlands	-20.0194	30.9056
Zimbabwe	Zwelabo	-19.0106	28.4981
